# Supplementary material for: Artificial Intelligence Models for Mortality and Outcome Prediction in Intensive Care Unit Sepsis: A Systematic Review
Source: J Pers Med. 2026 Jun 25;16(7):346. doi: 10.3390/jpm16070346 (PMC13412256; doi:10.3390/jpm16070346)
Supplement: Supplementary file 1 [file jpm-16-00346-s001.zip]

Archive with 1 entries (1 files):
- jpm-4376718-supplementary.pdf
